# Supplementary material for: Halofuginone prevents outer retinal degeneration in a mouse model of light-induced retinopathy
Source: PLoS One. 2024 Mar 27;19(3):e0300045. doi: 10.1371/journal.pone.0300045 (PMC10971573; doi:10.1371/journal.pone.0300045)
Supplement: S1 Appendix — (XLSX) [file pone.0300045.s002.xlsx]

## Sheet: Sheet1
		HIF-1a/BNIP3
		Control	LIR		Control	LIR
		0.867957	2.19881		0.882447	1.1205
		1.11884	2.68277		1.01454	1.15897
		0.946055	3.10512		1.01921	1.36252
		1.06715	3.7375		1.0838	1.3602
	OCT
		Control			LIR; PBS			LIR; HF
	800	50.5	12.0139	4	11.75	1.89297	4	45	4.24264	4
	600	58.25	4.5	4	11.25	2.21736	4	49.5	4.3589	4
	400	59	3.82971	4	8.25	1.5	4	49.75	2.62996	4
	200	50.75	2.5	4	11	2.70801	4	44.5	5.44671	4
	0	0	0	4	0	0	4	0	0	4
	200	48.25	2.5	4	12.25	1.70782	4	40.5	3	4
	400	52.75	4.272	4	12.75	1.5	4	47.5	3.69685	4
	600	49.5	2.88675	4	11.75	4.03113	4	46.75	5.5	4
	800	52	0	4	11.75	4.78714	4	43.25	6.13052	4
	ERG
	Control	LIR; PBS	LIR; HF
	212.33	88.04	107.87	0	218.26	26.78	129.01	0	238.82	64.8	120.44	0	275.2	52.51	127.35
	118.01	144.19	124.17		130.05	134.36	144		137.9	160.51	128.64		171.02	187.29	187.24
	182.67	84.75	171.73		184.02	77.64	127.9		221.14	71.84	187.51		249.56	133.95	213.34
	212.55	53.65	94.52		220.49	58.06	126		235.06	82.27	127.12		231.81	87.62	108.55
	126.01	44.57	170.42		168.16	93.82	146.96		174.5	75.25	166.77		194.71	73.91	164
	148.25	8.16	92.58		198.4	3.27	142.55		210.09	8.3	180.78		196.91	43.42	185.16
			138.09				137.78				166.68				181.39
	Control	LIR; PBS	LIR; HF
	299.69	191.53	298.9	0	402.94	158.01	347.68	0	348.44	182.19	323.12	0	299.94	62.98	329.39
	259.36	238	194.67		289.49	325.09	232.96		309.47	328.83	342.93		360.6	365.58	360.88
	301.9	159.7	278.68		379.8	180.03	324.61		356.71	191.17	445.38		287.98	266.35	473.75
	349.06	189.06	226.49		413.66	166.79	297.95		428.24	212.76	295.98		499.08	216.89	235.8
	306.05	299.55	331.86		349.8	281.84	355.07		436.9	312.68	395.51		391.97	314.83	402.9
	353.33	140.2	246.29		402.31	174.14	300.65		385.9	150.55	344.49		426.33	184.01	311.84
			436.33				488.47				497.2				509.62
	Control	LIR; PBS	LIR; HF
	52.35	12.34	32.24	0	77.54	20.62	52.76	0	90.54	18.12	71.08
	37.56	44.04	43.79		59.86	60.12	64.45		73.66	75.7	69.13
	64.53	28.94	46.45		101.3	42.05	56.1		107.59	50.53	76.82
	71.36	25.03	38.49		114.92	36.8	53.64		127.99	54.12	85.26
	46.64	38.32	42.51		66.44	55.16	78.01		82.04	55.83	89.45
	41.54	13.51	50.98		70.93	20.52	59.6		80.13	30.7	81.15
			32.19				60.62				63.5
	Hif1a / Bnip3
	0	3	6	9	12	24
	1.03643	1.33908	1.73256	2.101	1.74703	1.50348
	0.902887	1.42681	1.96036	1.84572	1.68419	1.49018
	1.2416	1.55984	2.22089	1.65813	1.64448	1.68614
	0.860685	1.47795	2.04928	2.1154	1.84038	1.42854
	0	3	6	9	12	24
	1.04504	1.04228	0.972801	1.392	1.31857	1.30641
	1.05375	0.829064	1.05504	1.40078	1.15191	0.874732
	1.05996	1.08681	1.13343	1.02861	1.48635	1.45689
	0.856723	0.964685	0.88635	1.2727	1.59309	1.36699
	Luciferase
	0	0.2	2	20	200	0	0.2	2	20	200
	0.77	0.85	0.69	1.38	0.92	17.08	15.31	15.62	9.23	1.77
	0.85	1.23	0.92	1	0.69	16	15	15.77	8.62	1.38
	0.77	0.69	0.92	0.92	0.77	16.23	13.77	15.23	7.85	1.38
	0.85	1.08	1	1.08	1	14.23	11.85	15.08
	0.77	1	0.85	0.62	0.92	15	11.77	13.15
	1	1.08	1.08	0.77	1.23	15.15	13	14.23
	1.08					9.54	12.69	11.38
	1.46
	1.46
	Hif1a / Bnip3
	0	0	20	200		0	0	20	200
	1.06	0.71	0.95	0.7		0.98	13.16	13.45	1.28
	0.99	0.85	0.8	0.97		1.02	14.52	13.63	1.3
	1.07	0.77	0.79	1.01		0.99	12.64	12.37	1.22
	0.97	0.83				1.04	14.71
	0.99	0.79				0.95	13.45
	0.91	0.82				1.03	14.11
